# Supplementary material for: Mouse enteric neurons control intestinal plasmacytoid dendritic cell function via serotonin-HTR7 signaling
Source: Nat Commun. 2024 Oct 25;15:9237. doi: 10.1038/s41467-024-53545-2 (PMC11511829; doi:10.1038/s41467-024-53545-2)
Supplement: Supplementary file 6 — Source data [file 41467_2024_53545_MOESM6_ESM.xlsx]

## Sheet: Fig.1A
		Spleen					Liver
		WT	Tph2-/-				WT	Tph2-/-
		2.90309	5.95424				3.30103	5.77815
		0.69897	5.54407				1.39794	5.47712
		4.97772	5.39794				4.62839	4.69897
		3.47712	5.90309				3.69897	6.19728
		0.5	5.39794				0.5	4.72016
		5.74036	5.97772				5.65321	5.62839
		4.25527	4.39794				4.17609	4.54407
		0.5	6.65321				0.5	6.09691
			6.87506					6.91645
		4.43136	6.60206				4.75967	7.09691
		4.8451	6.02119				4.87506	5.67669
		4.43136	5.33244				4.75967	5.09691
		4.8451	5.04139				4.87506	5.30103
		4.24304	7.95424				4.54407	7.67669
							5.43933	7.47712
			7.17609				5.09691	6.30103
		4.90309	6.74036					6.57403
		4.69897	6.69897

## Sheet: Fig. 1B
		Days	WT(16)	Tph2-/-(16)
		1
		2
		3
		4
		5
		6
		7	1
		8	1
		8	1
		9	1
		10	1
		10
		11
		9
		10
		11
		12
		12
		12
		12
		7	1
		9	1
		9	1
		10	1
		11	0
		12	0
		1
		2
		3
		4
		5		1
		5		1
		7		1
		7		1
		8		1
		1
		2
		3
		4		1
		5
		6
		7		1
		8		1
		8	1	1
		9	1	1
		9		1
		9	0	1
		10
		10	0
		11	0
		7		1
		6		1
		8		1
		6		1

## Sheet: Fig. 1E
	B cell in CD45 %				IgD B cell in B cell %				IgA B cell in B cell %
	WT	Tph2-/-			WT	Tph2-/-			WT	Tph2-/-
	2.72	5.27			32.7	71			21	11.4
	2.07	9.5			14.9	64			27.3	8.71
	3.21	3.32			10.8	70.5			25.3	2.8
	5.36	6.43			28.7	69.4			26.2	4.63
	4.72	3.06			35.4	62.3			15.7	5.63
	9.9	2.78			36.2	72.3			14.8	6.22
	3.44	9.8			31.3	48.4			13.4	5.47
	6.09	6.32			35.4	65.8			15.1	7.79
	6.87	10.5			21.8	30			18.5	9.7

## Sheet: Fig. 1F
		WT Male	Tph2-/- Male
		15	1.52844
		10	3.37327
		7.02829	1.71284
		11.8362
			1.68257
		11	5.40225
			2.53183
		7.98531
		7.55856	3.57599
		7.56676	1.90422
		5.80369	3.95951
		9.60557
		12.154	5.66176
		4.51593	1.82821
		6.36029	5.125
		13.4743
		6.59053	6.3174
			3.5
		6.54949	4
		3.39263
		8.25226	4.5
		7.61555	3.1899
			5.98829
		7.02206	4.2
			3.56005
		4.38725	5.6204

## Sheet: Fig. 2B
	Tph2 reads					Hand2					Tph1
	Epithelium	Immunce cells	Enteric neurons			Epithelium	Immunce cells	Enteric neurons			Epithelium	Immunce cells	Enteric neurons
	0	0.006056	0.085946			0	0.075339	111.992			8.89469	5.82329	0.538663
	0	0	0.542124			0.013655	0.027196	84.0399			9.35171	4.663	0
	0	0.008969	0.615431			0	0.017654	95.5036			4.486	2.27666	0
	0	0	0.3			0	0.107718	154.903			6.06575	3.38052	0
	0.017225	0	0.537494			0	0.204631	109.496			6.70149	2.34005	0
	0	0	0.14131			0	0.409856	68.2577			8.82949	4.04284	0.594784
	0	0	0			0	0.214879	137.635			4.09623	2.83608	0.849902
	0	0	0.326978			0	0.076332	142.963			6.33626	2.42984	0
	0	0.019999	0.443962			0	0.062157	117.42			10	1.81779	0.4

## Sheet: Fig. 2D
		WT	Hand2-Tph2-/-
		8.03675	6.36925
		8.04925	5.95675
		13.4425	7.54175
		9.3425	5.76925
		8.4925	3.7425
		14.4425	8.3925
		14.0425	8.6675
		10.6175	4.0675
		9.2425	8.4675
		16.3425	8.4425
		12.933	7.8299
		10.2268	5.08763
		9.01546	5.88425
		15.1753	3.75175
		6.09175	6.13175
		8.64425	4.60675
		7.9425	4.0425
		8.3925	8.0925
		9.9425	5.9175
		7.6925	4.4425
		9.0675	5.9675

## Sheet: Fig. 2F
	B cell in CD45 (%)				IgD B cell in B cell (%)				IgA cell in B cell (%)
	WT	Tph2 fl/fl; Hand2cre			WT	Tph2 fl/fl; Hand2cre			WT	Tph2 fl/fl; Hand2cre
	8.38	10.5			43.6	55			14.6	3.52
	13.7	11.2			36.1	63.3			9.97	4.14
	10.7	12.6			34.1	43.6			17.6	5.96
	11	11.3			33.4	39.3			12.6	1.56
	11	6.59			30.3	71.2			15.4	2.41
	10.5	9			25.7	58.4			18.2	3.93
	11.1	7.06			29.1	54.5			11.1	4.23
	7	10			40	46.8			5.38	2.12
	9	8			38	55			7.78	4.91

## Sheet: Fig. 2G
		Spleen				Liver
		WT (12)	Hand2-Tph2-/- (12)			WT (12)	Hand2-Tph2-/- (12)
		3.17609	4			3.39794	4.57506
		3	5.04139			3.87506	4.69897
		3.30103	5.77815			3.57403	5.69897
			6.8451			3.87506	7.24304
		3.39794	4.17609			3.39794	3.87506
		5.17609	6.60206			4.87506	7.04228
			3.8451				3.87506
		4.74036	3.69897			4.30103	3.69897
		2.54407	5.09691			3.39794	4.62839
		2.54407				2.69897
		3.30103	5.90309			3.39794	5.62839
		3.47712	3.69897			4	3.87506
		3.17609	3.60206			3.69897	4.09691
		3.65321

## Sheet: Fig. 2H
		Days	WT(16)	Hand2 Tph2-/-(16)
		1
		2
		3
		4
		5
		6
		7	1
		8	0
		8	1
		10	0
		10	0
		7	0
		9	1
		10	0
		10
		11	1
		12	1
		12	0
		8		1
		5		1
		7		1
		8		1
		10		1
		8		1
		8		1
		10		1
		8	0	1
		9	1	1
		8
		9	0	1
		10		1
		13	0
		11	0	1
		10
		8		1
		9		1
		8		1

## Sheet: Fig. 3A
	Htr1a	Htr1b	Htr1d	Htr1f	Htr2a	Htr2b	Htr2c	Htr3a	Htr3b	Htr4	Htr5a	Htr5b	Htr6	Htr7
	0	0.044339	0	0	0.004807	0	0	0	0	0.012628	0	0	0	0.855548
	0	0.057004	0	0.00801	0.006983	0	0	0	0	0	0	0	0	0.447974
	0	0.026372	0	0	0.009547	0	0	0.004895	0	0	0	0	0.004066	0.529109
	0	0.050557	0	0	0.018759	0	0	0	0	0.011686	0	0	0	0.390046
	0	0.177294	0	0	0.013466	0	0.036155	0.008284	0	0.019573	0	0	0	0.36305
	0	0.038282	0.017193	0	0.006416	0	0	0	0	0.043083	0	0	0	0.217858
	0	0.098761	0	0	0.003471	0	0	0	0	0	0	0	0	0.295359

[truncated: 26 more sheets: Fig. 3D, Fig. 3G, Fig. 3I, Fig. 3J, Fig. 3K, Fig. 4I, Fig. 4J, Fig. S1A, Fig. S1B, Fig. S1C, Fig. S1G, Fig. S4D, Fig. S4F, Fig. S4G, Fig. S4H, Fig. S4I, Fig. S5A, Fig. S5B, Fig. S5C, Fig. S5E …]
